# Supplementary material for: Kinetic Pathways to Gelation and Effects of Flow-Induced Structuring in Depletion Gels
Source: Ind Eng Chem Res. 2025 Feb 12;64(8):4581–95. doi: 10.1021/acs.iecr.4c03873 (PMC11869300; doi:10.1021/acs.iecr.4c03873)
Supplement: Supplementary file 2 — ie4c03873_si_003.zip [file ie4c03873_si_003.zip]

Archive with 7 entries (7 files):
- S1_gelation_5kT (2).mp4
- S2_gelation_7.8kT (2).mp4
- S3_gelation_13.4kT (2).mp4
- S4_19kT_50s-1.mp4
- S5_19kT_10s-1.mp4
- S6_19kT_5s-1.mp4
- S7_19kT_1s-1.mp4
